# Supplementary material for: A Water Soluble 2-Phenyl-5-(pyridin-3-yl)-1,3,4-oxadiazole Based Probe: Antimicrobial Activity and Colorimetric/Fluorescence pH Response
Source: Molecules. 2022 Mar 11;27(6):1824. doi: 10.3390/molecules27061824 (PMC8952330; doi:10.3390/molecules27061824)
Supplement: Supplementary file 1 [file molecules-27-01824-s001.zip]

Archive with 1 entries (1 files):
- molecules-1608393-supplementary.pdf
